# Supplementary material for: Assessing the Relationship of Different Levels of Pain to the Health Status of Long-Term Breast Cancer Survivors: A Cross-Sectional Study
Source: Life (Basel). 2025 Jan 25;15(2):177. doi: 10.3390/life15020177 (PMC11856788; doi:10.3390/life15020177)
Supplement: Supplementary file 1 [file life-15-00177-s001.zip]

Archive with 2 entries (2 files):
- Supplementary Figure S1. Flow Diagram.pdf
- Supplementary Table S1. Fitness condition.pdf
